# Supplementary material for: New MT2 Melatonin Receptor-Selective Ligands: Agonists and Partial Agonists
Source: Int J Mol Sci. 2017 Jun 23;18(7):1347. doi: 10.3390/ijms18071347 (PMC5535840; doi:10.3390/ijms18071347)
Supplement: Supplementary file 1 [file ijms-18-01347-s001.zip]

Archive with 1 entries (1 files):
- ijms-189445-supplementary-final.pdf
